# Supplementary material for: Comparative assessment of methods for the computational inference of transcript isoform abundance from RNA-seq data
Source: Genome Biol. 2015 Jul 23;16(1):150. doi: 10.1186/s13059-015-0702-5 (PMC4511015; doi:10.1186/s13059-015-0702-5)
Supplement: Additional file 13: — List of the P values of the Kolmogorov-Smirnov goodness of fit tests for the assessment of the impact of structural properties (Fig. 3 ) and gene biotypes (Fig. 5c, d ) on estimation accuracy. Tests were performed on the log-ratios of estimated versus ‘ground truth’ (simulated or A-seq-2) expression for a given subset of transcripts/genes and for the whole set of transcripts/genes used for a given analysis (for structural properties and synthetic data the whole set was composed of those transcripts expressed at 0 < log2 TPM <5.5 and those genes expressed at 0 < log2 TPM <6.2; for gene biotypes, human and mouse data: the full set contained all genes with 3′ end processing sites for which read evidence was found in the analysis of our A-seq-2 data). [file 13059_2015_702_MOESM13_ESM.xls]

## Sheet: P-values (Kolmogorov–Smirnov)
Information
Estimates of the indicated method and the corresponding reference (simulation 'ground truth' or A-seq-2 estimates) were pseudocount-adjusted and log2-transformed as described in the manuscript. Ratios were calculated for each feature (transcript or gene) of estimates over reference. For the indicated categories, a Kolmogorov-Smirnov test was performed for each subset, with all features in the cat…
Transcript expression (Fig. 2C)
Method	-2.3 - 0.0 Log2 TPM (4,751 transcripts)	0.0 - 3.0 Log2 TPM (4,751 transcripts)	3.0 - 5.5 Log2 TPM (4,751 transcripts)	5.5 - 13.2 Log2 TPM (4,751 transcripts)
BitSeq	<2.2E-16	<2.2E-16	<2.2E-16	<2.2E-16
CEM	<2.2E-16	<2.2E-16	<2.2E-16	<2.2E-16
Cufflinks	<2.2E-16	<2.2E-16	<2.2E-16	<2.2E-16
eXpress	<2.2E-16	<2.2E-16	<2.2E-16	<2.2E-16
IsoEM	<2.2E-16	<2.2E-16	<2.2E-16	<2.2E-16
MMSEQ	<2.2E-16	<2.2E-16	<2.2E-16	<2.2E-16
RSEM	<2.2E-16	<2.2E-16	<2.2E-16	<2.2E-16
rSeq	<2.2E-16	<2.2E-16	<2.2E-16	<2.2E-16
Sailfish	<2.2E-16	<2.2E-16	<2.2E-16	<2.2E-16
Scripture	<2.2E-16	<2.2E-16	<2.2E-16	<2.2E-16
TIGAR2	<2.2E-16	<2.2E-16	<2.2E-16	<2.2E-16
Gene expression (Fig. 2D)
Method	-2.3 - 1.1 Log2 TPM (3,232 genes)	1.1 - 4.1 Log2 TPM (3,232 genes)	4.1 - 6.2 Log2 TPM (3,232 genes)	6.2 - 13.2 Log2 TPM (3,229 genes)
BitSeq	<2.2E-16	<2.2E-16	<2.2E-16	<2.2E-16
CEM	<2.2E-16	<2.2E-16	<2.2E-16	<2.2E-16
Cufflinks	<2.2E-16	<2.2E-16	<2.2E-16	<2.2E-16
eXpress	<2.2E-16	<2.2E-16	<2.2E-16	<2.2E-16
IsoEM	<2.2E-16	<2.2E-16	<2.2E-16	<2.2E-16
MMSEQ	<2.2E-16	<2.2E-16	<2.2E-16	<2.2E-16
RSEM	<2.2E-16	<2.2E-16	<2.2E-16	<2.2E-16
rSeq	<2.2E-16	<2.2E-16	<2.2E-16	<2.2E-16
Sailfish	<2.2E-16	<2.2E-16	<2.2E-16	<2.2E-16
Scripture	<2.2E-16	1.55431e-15	<2.2E-16	<2.2E-16
TIGAR2	<2.2E-16	<2.2E-16	<2.2E-16	<2.2E-16
Transcript length (Fig. 3A)
Method	40 - 570 nts (2,376 transcripts)	570 - 840 nts (2,376 transcripts)	840 - 1990 nts (2,376 transcripts)	1990 - 29630 nts (2,374 transcripts)
BitSeq	<2.2E-16	0.00210077	1.59279e-06	<2.2E-16
CEM	2.23754e-12	0.00230467	0.0023379	0.00210323
Cufflinks	<2.2E-16	4.32985e-08	2.86678e-06	<2.2E-16
eXpress	<2.2E-16	2.33565e-05	4.6794e-05	<2.2E-16
IsoEM	<2.2E-16	9.73398e-08	1.09135e-07	<2.2E-16
MMSEQ	<2.2E-16	<2.2E-16	<2.2E-16	<2.2E-16
RSEM	<2.2E-16	2.50379e-07	3.33174e-08	<2.2E-16
rSeq	5.88418e-15	9.39845e-05	4.85022e-05	<2.2E-16
Sailfish	<2.2E-16	8.12988e-09	1.02697e-08	<2.2E-16
Scripture	7.12418e-05	0.248787	0.109413	2.85471e-06
TIGAR2	3.33067e-16	0.00303877	0.0051044	<2.2E-16
Transcript GC percentage (Fig. 3B)
Method	20-44% (2,376 transcripts)	44-50% (2,376 transcripts)	50-57% (2,376 transcripts)	57-78% (2,374 transcripts)
BitSeq	0.482923	0.843252	0.950803	0.177061
CEM	0.394403	0.587935	0.970619	0.380298
Cufflinks	0.213512	0.286015	0.999366	0.0116471
eXpress	0.388872	0.994241	0.777192	0.580117
IsoEM	0.469598	0.875159	0.909184	0.255653
MMSEQ	0.252843	0.921786	0.936005	0.819081
RSEM	0.402158	0.917658	0.979424	0.420264
rSeq	0.0876412	0.45509	0.70055	0.583788
Sailfish	0.415937	0.59978	0.870492	0.659916
Scripture	5.51352e-06	0.0233858	0.883989	1.38502e-07
TIGAR2	0.28832	0.714093	0.881762	0.232495
Exons per transcript (Fig. 3C)
Method	1 (788 transcripts)	2 (1,585 transcripts)	3 (1,359 transcripts)	4 (1,203 transcripts)	5 - 6 (1,747 transcripts)	7 - 10 (1,385 transcripts)	11 - 107 (1,435 transcripts)
BitSeq	0.0245013	9.51224e-05	0.000377472	0.0193968	0.23301	5.97265e-05	3.06533e-13
CEM	<2.2E-16	0.0123737	0.631737	0.565716	0.000133179	0.0163238	0.00138345
Cufflinks	<2.2E-16	1.24372e-11	1.35858e-09	2.60068e-05	0.000926326	0.0030903	1.11022e-16
eXpress	7.89907e-06	2.0822e-05	0.00112849	0.00159257	0.56298	1.12385e-05	<2.2E-16
IsoEM	0.0222432	2.92306e-08	5.98751e-05	0.0044519	0.701451	1.06916e-05	<2.2E-16
MMSEQ	8.21531e-09	<2.2E-16	<2.2E-16	4.5175e-13	0.11916	<2.2E-16	<2.2E-16
RSEM	0.0179979	9.0633e-08	3.4139e-05	0.00910597	0.736274	8.00587e-06	<2.2E-16
rSeq	0.0629329	0.000549641	0.0031879	0.339082	0.24099	0.0285297	2.56918e-09
Sailfish	0.00839657	5.61041e-07	1.90322e-05	0.00456811	0.461298	7.11739e-07	<2.2E-16
Scripture	0	1.22497e-06	0.0316548	0.401951	0.000853653	1.88821e-05	5.43232e-06
TIGAR2	0.28549	0.0776792	0.00740139	0.111743	0.729618	0.0629141	2.2735e-09
Transcripts per gene (Fig. 3D)
Method	1 (1,322 genes)	2 - 4 (1,217 genes)	5 - 8 (1,428 genes)	9 - 12 (1,134 genes)	13 - 59 (1,363 genes)
BitSeq	<2.2E-16	3.06422e-14	0.000554218	1.19436e-05	<2.2E-16
CEM	0.0337962	2.34707e-05	0.000536795	0.26896	1.34559e-13
Cufflinks	7.09581e-06	0.000126681	0.0026421	0.00462753	4.02867e-12
eXpress	8.20711e-07	0.0780023	0.000854807	0.178717	0.0043049
IsoEM	0.00104617	0.000628686	0.000358375	0.118049	6.39059e-09
MMSEQ	3.57229e-06	1.03728e-12	2.20711e-05	0.0136197	<2.2E-16
RSEM	0.00104173	0.000496295	0.000624511	0.102221	1.89306e-09
rSeq	7.34963e-06	0.000120001	0.0715795	0.000946925	1.8962e-10
Sailfish	0.000393442	0.000653796	0.00341499	0.0694117	3.16204e-10
Scripture	<2.2E-16	<2.2E-16	<2.2E-16	<2.2E-16	<2.2E-16
TIGAR2	0.000226805	0.0461074	0.0571107	0.163057	3.02382e-07
Gene biotypes, human, replicate 1 (Fig. 5C)
Method	Protein-coding (12,513 genes)	lincRNA (735 genes)	Antisense (739 genes)
BitSeq	2.93411e-06	<2.2E-16	<2.2E-16
CEM	0.00215813	<2.2E-16	<2.2E-16
Cufflinks	4.16063e-09	<2.2E-16	<2.2E-16
eXpress	0.000565362	1.11022e-16	<2.2E-16
IsoEM	0.00236892	5.55112e-16	<2.2E-16
MMSEQ	0.0167375	<2.2E-16	<2.2E-16
RSEM	0.00090546	<2.2E-16	<2.2E-16
rSeq	0.0020788	<2.2E-16	<2.2E-16
Sailfish	0.00240624	<2.2E-16	<2.2E-16
Scripture	4.2866e-05	<2.2E-16	<2.2E-16
TIGAR2	0.00100694	2.22045e-16	<2.2E-16
Gene biotypes, human, replicate 2 (Fig. 5C)
Method	Protein-coding (12,513 genes)	lincRNA (735 genes)	Antisense (739 genes)
BitSeq	0.00134274	8.77076e-15	<2.2E-16
CEM	0.000384923	<2.2E-16	<2.2E-16
Cufflinks	2.87633e-10	<2.2E-16	<2.2E-16
eXpress	0.00685801	3.77476e-15	<2.2E-16
IsoEM	0.00997727	<2.2E-16	<2.2E-16
MMSEQ	0.016369	1.11022e-16	4.40259e-12
RSEM	0.0094538	<2.2E-16	<2.2E-16
rSeq	0.00936357	8.88178e-16	<2.2E-16
Sailfish	0.00594096	9.58378e-12	<2.2E-16
Scripture	2.89875e-05	<2.2E-16	<2.2E-16
TIGAR2	0.00569219	<2.2E-16	<2.2E-16
Gene biotypes, mouse, replicate 1 (Fig. 5D)
Method	Protein-coding (9,639 genes)	lincRNA (91 genes)	Antisense (55 genes)
BitSeq	0.654857	1.49491e-09	7.08539e-11
CEM	0.931086	0.000301075	1.95625e-05
Cufflinks	0.824188	1.00076e-07	1.45774e-06
eXpress	0.755323	8.80865e-08	4.00999e-09
IsoEM	0.868653	8.00159e-07	7.31404e-07
MMSEQ	0.846732	1.94006e-06	3.4793e-06
RSEM	0.918645	6.6569e-06	2.18179e-05
rSeq	0.969793	1.69599e-05	6.37203e-06
Sailfish	0.913799	3.00163e-06	4.54798e-05
Scripture	0.960883	0.00120949	2.77368e-07
TIGAR2	0.842101	1.26686e-06	2.32534e-07
Gene biotypes, mouse, replicate 2 (Fig. 5D)
Method	Protein-coding (10,933 genes)	lincRNA (169 genes)	Antisense (109 genes)
BitSeq	0.884223	0.000481341	3.57997e-06
CEM	0.976987	4.54894e-07	6.70656e-05
Cufflinks	0.826811	3.32995e-11	2.56187e-06
eXpress	0.882279	0.000507798	1.32116e-06
IsoEM	0.907018	0.000585194	2.33197e-06
MMSEQ	0.911933	0.00116221	4.9869e-05
RSEM	0.879161	0.00101407	1.55565e-06
rSeq	0.878903	0.00027281	4.60811e-07
Sailfish	0.757819	7.47462e-07	5.02772e-07
Scripture	0.907505	4.75707e-05	6.85886e-07
TIGAR2	0.880875	0.000854515	7.14934e-07
