# Supplementary material for: Comparative assessment of methods for the computational inference of transcript isoform abundance from RNA-seq data
Source: Genome Biol. 2015 Jul 23;16(1):150. doi: 10.1186/s13059-015-0702-5 (PMC4511015; doi:10.1186/s13059-015-0702-5)
Supplement: Additional file 19: — Parameter file in CSV format for use with the Flux Simulator software [ 26 ]. [file 13059_2015_702_MOESM19_ESM.csv]

## File locations
REF_FILE_NAME annotation.gtf
GEN_DIR	genome_dir
TMP_DIR tmp_dir
## Library preparation
# Expression
NB_MOLECULES	5000000
TSS_MEAN	50
POLYA_SCALE	100
POLYA_SHAPE	1.5
# Fragmentation
FRAG_SUBSTRATE RNA
FRAG_METHOD	UR
FRAG_UR_ETA	350
# Reverse Transcription
RTRANSCRIPTION YES
RT_MOTIF	default
# Amplification
PCR_DISTRIBUTION default
GC_MEAN	NaN
PCR_PROBABILITY 0.05
# Size Filtering
FILTERING	NO
## Sequencing
READ_NUMBER	1000000
READ_LENGTH	50
PAIRED_END	YES
# create a fasta file
FASTA YES
